# Supplementary material for: Sja-Let-7 Attenuates Carbon Tetrachloride-Induced Liver Fibrosis in a Mouse Model via Col1α2
Source: Biology (Basel). 2023 Nov 24;12(12):1465. doi: 10.3390/biology12121465 (PMC10740823; doi:10.3390/biology12121465)
Supplement: Supplementary file 1 [file biology-12-01465-s001.zip]

Archive with 3 entries (3 files):
- Supplementary Table S5.xlsx
- Supplementary Table S6.xlsx
- Supporting materials.pdf
