# Supplementary material for: Sja-Let-7 Attenuates Carbon Tetrachloride-Induced Liver Fibrosis in a Mouse Model via Col1α2
Source: Biology (Basel). 2023 Nov 24;12(12):1465. doi: 10.3390/biology12121465 (PMC10740823; doi:10.3390/biology12121465)
Supplement: Supplementary file 1 [file biology-12-01465-s001.zip › Supplementary Table S5.xlsx]

## Sheet: Sheet1
Supplementary Table S5. Compare of Sj-miRNAs coming from S. japonicum worm-derived, egg-derived exosomes to primary HSCs of infected mice
S. japonicum worm-derived exosomes	S. japonicum egg-derived exosomes	Primary HSCs of infected mice
sja-bantam	sja-mir-36	sja-bantam
sja-let-7	sja-mir-10	sja-mir-2162
sja-let-7b	sja-bantam	sja-mir-2a
sja-let-7s*	sja-mir-2a	sja-mir-190
sja-lin-4	sja-mir-2162	sja-mir-125b
sja-mir-1	novel-mir-7	sja-let-7
sja-mir-1b	sja-mir-2b	sja-mir-10
sja-mir-2a	sja-mir-71a	sja-mir-1
sja-mir-2b	sja-mir-277
sja-mir-2c	sja-mir-3479
sja-mir-2d	sja-mir-61
sja-mir-2e	sja-mir-71b
sja-mir-7	sja-mir-307
sja-mir-7b	sja-mir-2d
sja-mir-8
sja-mir-10
sja-mir-31
sja-mir-36
sja-mir-61
sja-mir-71a
sja-mir-71b
sja-mir-124
sja-mir-125a
sja-mir-125b
sja-mir-190
sja-mir-219
sja-mir-277
sja-mir-277b
sja-mir-307
sja-mir-750
sja-mir-1175
sja-mir-1989
sja-mir-2162
sja-mir-3479
sja-mir-3488
sja-mir-3505
sja-mir-new1
sja-mir-new2
